# Supplementary material for: Inhibition of a Snake Venom Metalloproteinase by the Flavonoid Myricetin
Source: Molecules. 2018 Oct 16;23(10):2662. doi: 10.3390/molecules23102662 (PMC6222685; doi:10.3390/molecules23102662)
Supplement: Supplementary file 1 [file molecules-23-02662-s001.zip]

Archive with 7 entries (7 files):
- crude_data.xlsx
- Figure_S1.pdf
- logo-mdpi.eps
- mdpi.bst
- mdpi.cls
- molecules-359942-revise-supplementary.pdf
- suplemental_myr.tex
