# Supplementary material for: Inhibition of a Snake Venom Metalloproteinase by the Flavonoid Myricetin
Source: Molecules. 2018 Oct 16;23(10):2662. doi: 10.3390/molecules23102662 (PMC6222685; doi:10.3390/molecules23102662)
Supplement: Supplementary file 1 [file molecules-23-02662-s001.zip › crude_data.xlsx]

## Sheet: inhibition enzyme flavonoids 
	concentration	slope 1	slope 2	slope 3
enzyme	1 ug/ul	139.3	176	157.3
luteolin	500	198.6	182.7	190.8
	1000	207.4	218.6	176.1
	2000	219.7	228.5	161.5
miricetin	500	40.48	46.98	25.07
	1000	27.95	31.98	17.69
	2000	18.9	25.62	16.97
naringenin	500	202.9	185.4	185.8
	1000	182.6	157	156.7
	2000	88.12	192.6	164.4
apigenin	500	191.5	178.8	185.2
	1000	153.4	144.4	164.9
	2000	148.7	146.8	122.5
epicatechin	500	156.4	159.3	153
	1000	150.9	144.9	167.7
	2000	161.7	141.4	160.6
catechin	500	151.7	159.7	160.3
	1000	166.1	150.2	149.9
	2000	164.2	168.3	143.1
quercetin	500	176	153.8	135.4
	1000	263.3	221.6	215.5
	2000	160.5	159.6	149.36
hesperidin	500	169.7	165.6	220.6
	1000	158.3	152	156.49
	2000	151.2	151.2	139
kaempferol	500	156.3	145	150.6
	1000	149.6	151.3	147.3
	2000	142.3	154.3	155.3
genistein	500	150.3	144.94	163.2
	1000	149.6	138	145.6
	2000	147.3	135.6	147.6

## Sheet: inhibition venom flavonoids 
	concentracion	slope 1	slope 2	slope 3
Venom	2 ug/ul	213.3	222.7	187.4
Genistein	1000	191.5	194.35	197.2
	2000	170.4	159.9	165.15
Quercetin	1000	208.8	175	191.9
	2000	131.9	123.8	127.85
Myricetin	1000	8.93	5.766	5.455
	2000	5.139	6.024	2.949
hesperidin	1000	185.6	197.8	195
	2000	197	197.8	197.4
naringenin	1000	144.6	147.1	145.85
	2000	127.4	159.3	143.35
kaempferol	1000	135.6	138.2	140.8
	2000	161.5	155.8	167.2
apigenin	1000	98.83	60.1	69.38
	2000	71.16	64.875	58.59
epicatechin	1000	21.77	14.22	22.31
	2000	13.86	10.91	11.19
catechin	1000	109.3	103.7	114.9
	2000	89.635	95.33	83.94
luteolin	1000	161.9	177.5	193.1
	2000	47.95	51.94	68.54

## Sheet: creatine kinase
	Creatine kinase (U/L)
	Batx-I	Myricetin 800 uM	Myricetin 1200 uM	Myricetin 1600 uM	Myricetin (-)	Negative control
	252.3	220	157.9	145.08	74.113	81
	260.51	230.7	141.27	155.22	91.424	80.69
	270.63	225	163.23	150.15	82.7685	82.76

## Sheet: inhibition in vitro myricetin
log concentration (uM)	% inhibition of Batx-I proteolytic activity
1.69897	22.7703	15	16.7568
2	35.2973	31.3514	36.7905
2.30103	63.4054	60.777	58.5473
2.47712	67.1284	70.6284	68.0541
2.60206	84.0878	88.7973	84.6959

## Sheet: inhibition of hemorrhage preinc
log concentration (uM)	% inhibition of Batx-I hemorrhagic activity*
2.39794	13.1215	29.2452	12.6794
2.69897	25.0174	28.703	17.2069
2.87506	45.1936	48.8273	44.4954
3	53.5615	47.3437	45.9008
3.09691	56.1198	49.5854	59.7831
* preincubation toxin:inhibitor

## Sheet: inhibition of hemorrhage indep
Positive control hemorrhagic area (mm2)	myricetin 1600 uM hemorrhagic area (mm2)*
6.5544	5.17192
6.49227	4.1746
6.8861	4.69979
*independent injection toxin:inhibitor

## Sheet: inhibition of edema
Positive control		Myricetin 800 M		Myricetin 1200 M		Myricetin 1600 M		Myricetin negative control
weight right foot (mg)	weight left foot (mg)	weight right foot (mg)	weight left foot (mg)	weight right foot (mg)	weight left foot (mg)	weight right foot (mg)	weight left foot (mg)	weight right foot (mg)	weight left foot (mg)
230.1	163.9	241	161.4	203.2	151	213.1	141.8	152.6	133.7
217.2	163.3	218.9	141.3	246.5	158.5	215.6	140.6	149.7	140
219.9	154.7	216.2	152.2	217.4	153.6	217.4	136.9	155.6	157.6
