# Supplementary material for: Inhibition of a Snake Venom Metalloproteinase by the Flavonoid Myricetin
Source: Molecules. 2018 Oct 16;23(10):2662. doi: 10.3390/molecules23102662 (PMC6222685; doi:10.3390/molecules23102662)
Supplement: Supplementary file 1 [file molecules-23-02662-s001.zip › suplemental_myr.tex]

%  LaTeX support: latex@mdpi.com

%=================================================================
\documentclass[molecules,article,submit,moreauthors,pdftex,10pt,a4paper]{mdpi} 

%=================================================================
\firstpage{1} 
\makeatletter 
\setcounter{page}{\@firstpage} 
\makeatother 
\articlenumber{x}
\doinum{10.3390/------}
\pubvolume{xx}
\pubyear{2016}
\copyrightyear{2016}
\externaleditor{Academic Editor: name}
\history{Received: date; Accepted: date; Published: date}
%---------------------------------------------

%=============================================

\usepackage[utf8]{inputenc}


%=================================================================

%=================================================================
% Full title of the paper (Capitalized)
\Title{Inhibition of a Snake Venom Metalloproteinase by the Flavonoid Myricetin}

% Authors, for the paper (add full first names)

\Author{Lina Mar\'{i}a Preciado $^{1*}$, Jeffrey Comer $^{2}$, Vitelbina N\'{u}\~{n}ez $^{1,3}$, Paola Rey-S\'{u}arez $^{1}$, Jaime Andr\'{e}s Perea\~{n}ez $^{1*}$ }
% Authors, for metadata in PDF
\AuthorNames{Firstname Lastname, Firstname Lastname and Firstname Lastname}

% Affiliations / Addresses (Add [1] after \address if there is only one affiliation.)
\address{%
$^{1}$ \quad Programa de Ofidismo/Escorpionismo, Facultad de Ciencias Farmac\'{e}uticas y Alimentarias, Universidad de Antioquia UdeA, Calle 70 No. 52-21, Medell\'{i}n, Colombia.\\
$^{2}$ \quad Institute of Computational Comparative Medicine, Kansas State University, Manhattan, Kansas, USA, 66506.\\
$^{3}$ \quad Escuela de Microbiolog\'{i}a, Universidad de Antioquia, UdeA, Calle 70 No. 52-21, Medell\'{i}n, Colombia.}


% Contact information of the corresponding author
\corres{Correspondence: maria.preciado@udea.edu.co; jaime.pereanez@udea.edu.co; Tel.: +57 (4) 219 6536}


\setcounter{table}{0}
\renewcommand{\thetable}{S\arabic{table}}%
\setcounter{figure}{0}
\renewcommand{\thefigure}{S\arabic{figure}}%
%%%%%%%%%%%%%%%%%%%%%%%%%%%%%%%%%%%%%%%%%%

\begin{document}


\begin{figure}
\centering
\includegraphics[width=0.9\linewidth]{Figure_S1.pdf}
\caption{ Purity of Batx-I isolated from \textit{B. atrox} venom analyzed by SDS-PAGE under reduced conditions and reverse-phase high-performance liquid chromatography (RP-HPLC).}
\label{fig:Figure_S1}
\end{figure}


Video S2: Minimum free-energy conformation of myricetin bound to BaP1.

\end{document}
